# Supplementary material for: Endolysin significantly improves symptoms with atopic dermatitis: bridging the gap from research to clinical practice
Source: Front Immunol. 2025 Oct 22;16:1667195. doi: 10.3389/fimmu.2025.1667195 (PMC12586070; doi:10.3389/fimmu.2025.1667195)
Supplement: Supplementary file 5 [file Table1.xlsx]

## Sheet: Supplementary Table 1
Supplementary Table 1. Clinical Scores of Atopic Dermatitis Patients from Baseline to Day 14​
	SCORAD-Baseline	SCORAD-Day7	SCORAD-Day14	EASI-Baseline	EASI-Day7	EASI-Day14	IGA-Baseline	IGA-Day7	IGA-Day14	VAS-Baseline	VAS-Day7	VAS-Day14	DLQI-Baseline	DLQI-Day7	DLQI-Day14
Subject_nb0	37.2	25.2	19.4	3.4	2.2	1.7	2	2	2	3	2	1	4	5	3
Subject_nb05	29.1	30.7	37.3	2.2	2.55	4	2	2	2	5	6	7	7	8	9
Subject_nb06	16.6	10.9	1	0.75	0.6	0	2	1	0	3.5	2	0.5	10	5	2
Subject_nb07	47.6	33.1	27.86	6.6	5	2.8	3	2	2	5	5	2	1	1	1
Subject_nb09	36.04	18.54	15.14	3.8	2.9	2.9	3	2	1	6	2	0.5	18	1	0
Subject_nb10	12.9	3.7	10.4	0.6	0.1	0.4	2	1	2	2	0	3	2	0	1
Subject_nb11	62.4	53.56	50.008	10.6	10	9.2	5	3	3	6	5	3	11	7	7
Subject_nb12	37.35	33.65	30.68	2.95	3.85	2.6	4	3	2	9	9	8.5	14	10	7
Subject_nb13	33.9	28.23	10.92	5.9	3.9	1.2	3	3	2	9	5	1	11	5	4
Subject_nb15	29.07	22.16	17.5	3.15	2.6	1.8	3	2	2	6	3	2	13	10	8
Subject_nb16	26.12	21.52	17.4	4	2.45	1.8	2	2	1	4.5	3.5	3	12	11	9
Subject_nb20	39.07	24.03	20.44	5.05	3.9	2.7	3	2	2	10	5	2	16	10	9
Subject_nb21	31.12	21.22	21.36	2.4	1.3	1.5	2	1	1	7	5	3	7	7	7
Subject_nb22	22.3	7.16	10.7	0.3	0.2	0.3	2	1	1	6	0	0	7	0	0
Subject_nb26	32.9	25.9	21.9	1.8	1.6	1.6	2	2	2	8	5	3	6	2	1
Subject_nb14	22.5	22.56	14.46	1	1.1	0.8	2	2	2	8	8	3.5	10	5	5
Subject_nb18	40.66	32.68	33.72	3.6	3.05	2.9	3	3	3	6	9	7	10	11	11
Subject_nb19	44.56	44.36	42.38	7.1	7.15	7.4	3	3	3	8	8	7	8	6	3
Subject_nb17	29.72	28.72	27.66	2.9	2.9	2.9	5	4	3	3	3	3	11	7	6
Subject_nb25	55.9	36.34	47.1	8.1	5.9	6.05	3	3	3	7	3	5	14	10	12

## Sheet: Supplementary Table 2
Supplementary Table 2. Clinical Scores of Subject_nb11 from Baseline to Week 8
Subject	SCORAD-Baseline	SCORAD-Day7	SCORAD-Day14	SCORAD-Week4	SCORAD-Week6	SCORAD-Week8	EASI-Baseline	EASI-Day7	EASI-Day14	EASI-Week4	EASI-Week6	EASI-Week8	IGA-Baseline	IGA-Day7	IGA-Day14	IGA-Week4	IGA-Week6	IGA-Week8	VAS-Baseline	VAS-Day7	VAS-Day14	VAS-Week4	VAS-Week6	VAS-Week8	DLQI-Baseline	DLQI-Day7	DLQI-Day14	DLQI-Week4	DLQI-Week6	DLQI-Week8
Subject nb11	62.4	53.56	50.008	41.06	39.1	26.8	10.6	10	9.2	7.2	6	4	5	3	3	2	2	1	6	5	3	2	1	0.8	11	7	7	5	2	1
