# Supplementary material for: Endolysin significantly improves symptoms with atopic dermatitis: bridging the gap from research to clinical practice
Source: Front Immunol. 2025 Oct 22;16:1667195. doi: 10.3389/fimmu.2025.1667195 (PMC12586070; doi:10.3389/fimmu.2025.1667195)
Supplement: Supplementary Table 3 — Clinical Scores of Atopic Dermatitis Patients from Baseline to Day 14. [file Table3.xlsx]

## Sheet: Sheet1
Efficacy of Staphyrase® Gel against S. aureus USA300(Log CFU/mL)
	0h	0h	0h	2h	2h	2h	3h	3h	3h
Staphyrase® Gel	9.91908	9.9345	9.98227	7.13672	7.14922	7.15836	7.05308	7.07555	7.07918
Negative Control	9.91908	9.9345	9.98227	9.86923	9.88649	9.95904	9.716	9.72428	9.79934
