# Supplementary material for: Endolysin significantly improves symptoms with atopic dermatitis: bridging the gap from research to clinical practice
Source: Front Immunol. 2025 Oct 22;16:1667195. doi: 10.3389/fimmu.2025.1667195 (PMC12586070; doi:10.3389/fimmu.2025.1667195)
Supplement: Supplementary file 8 [file Table4.xlsx]

## Sheet: Score
Disease severity scores in atopic dermatitis model mice treated with Staphyrase®
Groups	Subjects	Score
Control	A1	0
	A2	0
	A3	0
	A4	0
	A5	0
Model	A16	4
	A17	4
	A18	1
	A19	4
	A20	4
Staphyrase®	146	2
	147	1
	148	1
	149	1
	150	1
Mupirocin	136	0
	137	0
	138	0
	139	0
	140	0

## Sheet: S. aureus
S. aureus CFU in infection-driven AD-like dermatitis mice model treated with Staphyrase®
Groups	Subjects	S. aureus CFU/mL
Control	A1	0
	A2	0
	A3	0
	A4	0
	A5	0
Model	A16	74500
	A17	352000
	A18	227000
	A19	205000
	A20	205000
Staphyrase®	146	135000
	147	118000
	148	112000
	149	159000
	150	48500
Mupirocin	136	1250
	137	3550
	138	2050
	139	9300
	140	3100

## Sheet: IgE
Serum IgE concentrations in atopic dermatitis model mice across experimental groups
Groups	Subjects	Sample-1 OD	Sample-2 OD	OD Average	Concentration（ng/mL)	*25
Control	A1	0.1203	0.0778	0.09905	7.64286	191.071
	A2	0.1084	0.1272	0.1178	16.5714	414.286
	A3	0.106	0.1204	0.1132	14.381	359.524
	A4	0.1277	0.1423	0.135	24.7619	619.048
	A5	0.1127	0.1319	0.1223	18.7143	467.857
Model	A16	0.204	0.2034	0.2037	57.4762	1436.9
	A17	0.1818	0.1773	0.17955	45.9762	1149.4
	A18	0.1253	0.1295	0.1274	21.1429	528.571
	A19	0.1329	0.1258	0.12935	22.0714	551.786
	A20	0.1799	0.1536	0.16675	39.881	997.024
Staphyrase®	146	0.0979	0.0947	0.0963	10.15	253.75
	147	0.1134	0.109	0.1112	17.6	440
	148	0.1079	0.1046	0.10625	15.125	378.125
	149	0.109	0.1053	0.10715	15.575	389.375
	150	0.117	0.1146	0.1158	19.9	497.5
Mupirocin	136	0.1035	0.1125	0.108	16	400
	137	0.0957	0.1024	0.09905	11.525	288.125
	138	0.1057	0.1092	0.10745	15.725	393.125
	139	0.1263	0.1322	0.12925	26.625	665.625
	140	0.1392	0.1381	0.13865	31.325	783.125

## Sheet: TSLP
TSLP mRNA relative expression in skin tissues of atopic dermatitis model mice
Group	Subjects	Target Name	Cт Mean	Target Name	Cт Mean	Δct	ΔΔct	2-ΔΔct
Control	A1	gapdh	17.0409	tslp	32.7209	15.68	-0.00131454	1.00091
	A2	gapdh	17.0665	tslp	34.2217	17.1552	1.47384	0.360022
	A3	gapdh	16.5669	tslp	34.3715	17.8046	2.12328	0.229525
	A4	gapdh	16.8823	tslp	31.8339	14.9517	-0.7297	1.65829
	A5	gapdh	16.9202	tslp	31.7733	14.8531	-0.82828	1.77557
Model	A16	gapdh	16.5014	tslp	27.8979	11.3965	-4.28487	19.4928
	A17	gapdh	16.7574	tslp	27.7657	11.0083	-4.67307	25.5113
	A18	gapdh	17.2745	tslp	28.339	11.0644	-4.61692	24.5375
	A19	gapdh	17.0847	tslp	27.7882	10.7036	-4.9778	31.5113
	A20	gapdh	17.1023	tslp	28.1096	11.0073	-4.67408	25.5293
Staphyrase®	146	gapdh	16.7741	tslp	30.2316	13.4574	-2.22392	4.67161
	147	gapdh	15.6876	tslp	31.5415	15.8539	0.172559	0.887267
	148	gapdh	16.2824	tslp	34.4818	18.1994	2.51809	0.174574
	149	gapdh	16.108	tslp	28.8294	12.7214	-2.95999	7.7812
	150	gapdh	16.6211	tslp	32.8593	16.2382	0.556858	0.679781
Mupirocin	136	gapdh	15.7634	tslp	34.5372	18.7738	3.0924	0.117245
	137	gapdh	16.1146	tslp	32.4639	16.3493	0.667932	0.629408
	138	gapdh	16.0359	tslp	32.408	16.3721	0.690754	0.61953
	139	gapdh	16.5146	tslp	33.7974	17.2828	1.60144	0.329549
	140	gapdh	16.2259	tslp	34.3603	18.1344	2.45306	0.182623

## Sheet: IL-33
IL-33 expression dynamics in atopic dermatitis model mice with therapeutic intervention
Groups	Subjects	Target Name	Cт Mean	Target Name	Cт Mean	Δct	ΔΔct	2-ΔΔct
Control	A1	gapdh	17.6464	il33	27.1873	9.54091	-0.667841	1.58869
	A2	gapdh	17.4418	il33	27.5647	10.1229	-0.0858114	1.06128
	A3	gapdh	17.1206	il33	26.541	9.4204	-0.788347	1.72709
	A4	gapdh	16.5881	il33	26.5999	10.0119	-0.196865	1.1462
	A5	gapdh	17.1378	il33	26.9244	9.78653	-0.422214	1.33998
Model	A16	gapdh	16.7487	il33	25.7089	8.9602	-1.24854	2.37602
	A17	gapdh	16.8968	il33	25.7603	8.86349	-1.34526	2.54075
	A18	gapdh	17.1622	il33	23.8393	6.67715	-3.53159	11.5642
	A19	gapdh	16.8881	il33	23.5984	6.71025	-3.4985	11.302
	A20	gapdh	16.8063	il33	24.3756	7.56928	-2.63947	6.23102
Staphyrase®	146	gapdh	16.8896	il33	26.3556	9.46596	-0.742786	1.6734
	147	gapdh	15.6655	il33	25.3181	9.65261	-0.556135	1.47032
	148	gapdh	16.2046	il33	26.4716	10.267	0.0582067	0.960457
	149	gapdh	15.904	il33	24.6089	8.70488	-1.50387	2.83603
	150	gapdh	16.6646	il33	27.1284	10.4638	0.255009	0.837982
Mupirocin	136	gapdh	15.6508	il33	26.9346	11.2838	1.075	0.474669
	137	gapdh	16.1667	il33	26.2117	10.045	-0.163772	1.12021
	138	gapdh	16.0755	il33	25.8807	9.80521	-0.403534	1.32274
	139	gapdh	16.509	il33	27.0417	10.5327	0.323971	0.798868
	140	gapdh	16.0905	il33	27.0242	10.9337	0.724987	0.605002

## Sheet: IL-1β
Modulation of IL-1β inflammatory cytokine in atopic dermatitis model mice by Staphyrase®
Groups	Subjects	Target Name	Cт Mean	Target Name	Cт Mean	Δct	ΔΔct	2-ΔΔct
Control	A1	gapdh	17.6464	il1β	28.92	11.2736	0.357676	0.780421
	A2	gapdh	17.4418	il1β	28.6801	11.2383	0.322331	0.799777
	A3	gapdh	17.1206	il1β	26.5403	9.41968	-1.49627	2.82112
	A4	gapdh	16.5881	il1β	26.7449	10.1569	-0.759078	1.69241
	A5	gapdh	17.1378	il1β	27.6541	10.5163	-0.399671	1.31921
Model	A16	gapdh	16.7487	il1β	25.2985	8.54987	-2.36608	5.15537
	A17	gapdh	16.8968	il1β	25.9184	9.02168	-1.89427	3.71735
	A18	gapdh	17.1622	il1β	22.8555	5.69333	-5.22262	37.3392
	A19	gapdh	16.8881	il1β	22.9697	6.0816	-4.83435	28.5288
	A20	gapdh	16.8063	il1β	22.1068	5.30049	-5.61546	49.0254
Staphyrase®	146	gapdh	16.8896	il1β	25.5175	8.62785	-2.2881	4.88411
	147	gapdh	15.6655	il1β	25.5619	9.89646	-1.01949	2.0272
	148	gapdh	16.2046	il1β	26.785	10.5804	-0.335555	1.26186
	149	gapdh	15.904	il1β	22.2572	6.35321	-4.56274	23.6331
	150	gapdh	16.6646	il1β	27.3788	10.7142	-0.201789	1.15012
Mupirocin	136	gapdh	15.6508	il1β	27.6896	12.0387	1.12278	0.459207
	137	gapdh	16.1667	il1β	26.5287	10.362	-0.553962	1.46811
	138	gapdh	16.0755	il1β	26.0577	9.98218	-0.933767	1.91026
	139	gapdh	16.509	il1β	26.8383	10.3293	-0.586629	1.50173
	140	gapdh	16.0905	il1β	27.682	11.5915	0.67558	0.626081
